# Supplementary material for: Central Insulin-Like Growth Factor-1-Induced Anxiolytic and Antidepressant Effects in a Rat Model of Sporadic Alzheimer’s Disease Are Associated with the Peripheral Suppression of Inflammation
Source: Cells. 2025 Aug 1;14(15):1189. doi: 10.3390/cells14151189 (PMC12346486; doi:10.3390/cells14151189)
Supplement: Supplementary file 1 [file cells-14-01189-s001.zip]

Archive with 5 entries (4 files):
- cells-3766828-supplementary/
- cells-3766828-supplementary/Figure S1.tif
- cells-3766828-supplementary/Table S1.pdf
- cells-3766828-supplementary/Table S2.pdf
- cells-3766828-supplementary/Table S3.pdf
